# Supplementary material for: Identification of Early Clinical and Histological Factors Predictive of Kasai Portoenterostomy Failure
Source: J Clin Med. 2022 Nov 3;11(21):6523. doi: 10.3390/jcm11216523 (PMC9654517; doi:10.3390/jcm11216523)
Supplement: Supplementary file 1 [file jcm-11-06523-s001.zip]

Archive with 1 entries (1 files):
- jcm-1870097-supplementary.pdf
